# Supplementary material for: TIGIT limits immune pathology during viral infections
Source: Nat Commun. 2020 Mar 9;11:1288. doi: 10.1038/s41467-020-15025-1 (PMC7062903; doi:10.1038/s41467-020-15025-1)
Supplement: Supplementary file 4 — Source Data [file 41467_2020_15025_MOESM4_ESM.xlsx]

## Sheet: Figure 1A
Schorer et al.
Figure 1A
CD8+ T cells
day	Tigit expression %
0	2.06	2.63	3.15	1.41
4	12.7	8.42
5	25.9	29.2	26.2	18.1	19.7	18.7
8	54.2	60.4	59.8
10	48.5	47.5	46.6	49.9	43.2	29	27.8	27.4	29.8	29.7	31.8	33.9
14	26.7	33.8	37.2	29.8	18.9	16.9	39.1	31.5
20	54.3	56.7	55.9	59.6	58.9	39.3	41.5	34
30	31.2	23.5	22.1	15.7	12.3	11.9	26.5	20.6	32.9	10.1	10.8	12	20	36.8	30.8	23.1
40	24.9	27.7	14.1	27.2	22.4	25.9	14.8	17.1
60	12.3	12.2

## Sheet: Figure 1B
Schorer et al.
Figure 1B
CD4+ T cells
day	Tigit expression %
0	3.51	5.67	3.43	3.68	1.31
5	2.12	4.87	2.01
8	5.75	5.65	3.26	8.43	8.04
10	18.9	31	25.4	22.4	17.2	9.33
14	35.4	28.5	25.2	34.9	29.5	27.1	22.6	25.5
20	40.9	28	30	25.4	28.1	25.1	20.7	42.3	49.2	43.2
30	37	32.3	25.9	16.4	15.3	12.4	32.5	30.7	26.6	29.4	17.4	26.3	32.3	34.6	36.4	39.1	32.5
40	23.8	18.5	23.4	18.4	8.31	9.79	9.21
60	15.1	14.9

## Sheet: Figure 1C
Schorer et al.
Figure 1C
Regulatory T cells (CD4+Foxp3+)
day	Tigit expression %
0	20	11	20.9	26.2	19.6	15.4	21.3	19.3
5	34.2	42.3	34.4
8	15.2	28.6	31.7
10	59	69.5	55.3	73.7	70.5	71
14	55.1	64.5	70.1	42.9	50.3	47.9	48.4
20	61.1	62.4	63.1	65.2	67.3	45.5	42.9	40.7	34.1
30	51.3	52.1	53.7	54	54.1	53.9	37.5	43.2	35.6	45.6	37.5	42.8	46.3
40	30	36.6	34.4	42.8	23.6	28.2	25.8
60	33.9	33.8

## Sheet: Figure 1D
Schorer et al.
Figure 1D
P14 cells
day	Tigit expression %
0	4.92
7	96.9	95.9	96.3	75.8	68.7	70.7
10	82.3	74.3	71.3	70.4	75.6	76.3
14	66	66.2	55.6	7.29	9.7	9.56
20	21.8	54.2	82	3
30	72.1	72.3	58.4	65.1	35.8

## Sheet: Figure 1E
Schorer et al.
Figure 1E
Smarta cells
day	Tigit expression %
0	25.5	21.1	23.3	16	18.1	6.09
7	91	84.3	87.4	63.1	64.6	74.5
10	70.7	68.7	61.7	81	86	76
14	45	32	34
20	12.2	40.2	43.4	16.5
30	55.2	42.4	30	22.7	23	25	16.4

## Sheet: Figure 1F
Schorer et al.
Figure 1F
% Tigit expression on gated CD8+ T cells:
PD-1+ Tim-3+	PD-1-Tim-3-
34.1	16
25.2	7.57
22.3	2.75
41.5	3.9
34.6	2.87
39.2	2.88
50.8	0.65
53.8	0.55
57.3	0.57
48.5	0.86

## Sheet: Figure 1G
Schorer et al.
Figure 1G
% Thy1.1-IL-10 expression on gated CD8+ T cells:
TIGIT+	TIGIT-
43.1	2.66
38.5	2.59
34.4	2.93
34.8	7.44
27.8	4.61
28.1	7.47
25.9	5.23
21.7	4.27
18	2.41
14.4	4.29

## Sheet: Figure 2A&C
Schorer et al.
Figure 2A&2C
% PD-1 and Tim-3 expression on CD8+ T cells:				% PD-1 expression on CD8+ T cells:				% Tim-3 expression on CD8+ T cells:				% Lag-3 expression on CD8+ T cells:
IgG treated	Blocking Ab (1B4) treated	Naive		IgG treated	Blocking Ab (1B4) treated	Naive		IgG treated	Blocking Ab (1B4) treated	Naive		IgG treated	Blocking Ab (1B4) treated	Naive
15.4	10.4	0.42		38	20.4	2.53		28.4	17.3	0.3		17	10.3	0.73
16	6.47	1.56		34.2	20.7			24.9	18.2	0		12.9	11.1
13.2	10.4	2.1		37.2	19.4			23.5	16.6	0.21		11.6	10.7
12.3	7.22	0.53		21.3	19			18.1	16.7	2.1		17.8	13.1
12	8.34			18.7	10.6			15.1	10	1.3		27.7	5.45
11.7	7.2			16.1	13.2			14.5	12	0.23		22.9	12.6
8.45	10.8			23	15.3			16.9	15.9	0.42		24.7	4.96
8.55	6.05			18.8	7.23			12.3	4.79	1.68		23.3	5.56
16.2	7.15			30.7	27			17.7	27.4	2.5		8.6	4.7
10.6	2.64			43.3	24.7			39.7	26.7			7.11	4.82
14.6	10.3			40.2	34			37.5	33			9.3
23.8	20.3			47.5	12.9			38.1	14.3			10
17.9	13.7			45.9	16.2			39.6	17.3			10.4
24.5	15.9			30	16.6			29.1	17
24.3	8.64			31.3	17.9			27.9	19.2
21.9	10.6			35.3				32.4
20	10.5			34.7				35.5
24.2	12.5			31.8				31.7
25.3	18.6
22	19.4
15	22
25.6	19.1
18.3	16.6
26
18.7

## Sheet: Figure 2B&D
Schorer et al.
Figure 2B&2D
% PD-1 expression on CD8+ T cells:				% Tim-3 expression on CD8+ T cells:
IgG treated	Agonistic Ab (1G9) treated	Naive		IgG treated	Agonistic Ab (1G9) treated	Naive
20.6	26	2.53		25.1	14.7	5.88
23.7	22	1.92		20.5	29.1
20.9	23.3			33.4	27.4
16.6	44.8			31.3	26.4
18.3	39.8			6.04	7.46
28.8	40.8			5.8	8.71
10.2	28.7			7.24	8.86
11.3	31.6			7.37	7.61
4.08	10.1			11	25.7
1.78	26.8			11.7	34.1
3.13	3.87			21.9	18.1
	5.38			17.4	27.3
	3.38			18.9	28.8
	3.42			16.3	31.1
				25.6	27
				21.1	27
				9.73	41.5
				11.1	36.4
					36.9
					29.6
					14.9
					10.1

## Sheet: Figure 3A
Schorer et al.
Figure 3A
% Thy1.1 expression on CD8+ T cells (chronic):					% Thy1.1 expression on CD8+ T cells (acute):					% Thy1.1 expression on CD4+ T cells (acute):
IgG treated	Blocking Ab (1B4) treated	Naive			IgG treated	Agonistic Ab (1G9) treated	Naive			IgG treated	Agonistic Ab (1G9) treated	Naive
15.1	12.5	1.29			1.4	3	0.5			8.84	11.5	0.85
10.1	3.68				0.97	12.4	0.58			8.3	13.8
15.4	9.62				11.1	11.7				10.4	9.26
18.9	8.68				17.6	26.3				10.8	16.1
13.5	6.68				12.2	18.7				5.91	15.2
13	7.56				5.03	23.1				6.96	13.6
15.2	7.16				8.87	26.3				9.86	11.6
12					7.47	16.8				6.81	20.6
6.36					2.99	7.93				2.51	14.7
11.5					1.86	7.38				2.56	8.62
					4.61	4.56				2.53	7.53
					4.84	1.93				3.42	2.11
					1.9	2.28				2.37	1.83
					0.6	2.59				2.14	2.2
					1.5	1.57				3.87	2.58
											2.12
											3.3

[truncated: 30 more sheets: Figure 3B, Figure 3C, Figure 3D, Figure 3E, Figure 4A&B, Figure 4C, Figure 4D&E, Figure 4F, Figure 5A, Figure 5B, Figure 5C, Figure 5D, Figure 5E, Figure 5F, Figure 5G, Figure 5H, Figure 6A, Figure 6B, Figure 6C, Figure 6D …]
